# Supplementary material for: A transition point: Assistance magnitude is a critical parameter when providing assistance during walking with an energy-removing exoskeleton or biomechanical energy harvester
Source: PLoS One. 2023 Aug 10;18(8):e0289811. doi: 10.1371/journal.pone.0289811 (PMC10414649; doi:10.1371/journal.pone.0289811)
Supplement: S1 Data — Data file including metadata and results of statistical analyses. (ZIP) [file pone.0289811.s004.zip]

Archive with 1 entries (1 files):
- S1 Data Experimental metadata and statistical findings.xlsx
