# Supplementary material for: A transition point: Assistance magnitude is a critical parameter when providing assistance during walking with an energy-removing exoskeleton or biomechanical energy harvester
Source: PLoS One. 2023 Aug 10;18(8):e0289811. doi: 10.1371/journal.pone.0289811 (PMC10414649; doi:10.1371/journal.pone.0289811)
Supplement: S1 Data — Data file including metadata and results of statistical analyses. (ZIP) [file pone.0289811.s004.zip › S1 Data Experimental metadata and statistical findings.xlsx]

## Sheet: Sheet1
		Walking condition (mean ± SEM)					Mauchly's test of sphericity			ANOVA		Effect Size	Sidak post hoc analysis										Shapiro–Wilk test
													N - W	N - E10	N - E15	N - E20	W - E10	W - E15	W - E20	E10-E15	E10 - E20	E15 - E20	Normal	Weighted	Low	Moderate	High
		Normal	Weighted	Low	Moderate	High	χ2	Mauchly's W	p	F	p	ηp2	p	p	p	p	p	p	p	p	p	p	p	p	p	p	p
Hamstring group activation	Entire gait cycle (0-100%)	0.197 ± 0.015	0.196 ± 0.016	0.190 ± 0.014	0.178 ± 0.012	0.203 ± 0.015	5.933	0.533	0.751	7.58	<0.001	0.408	1	0.865	0.041	0.899	0.939	0.035	0.861	0.396	0.414	0.004	0.682	0.15	0.811	0.89	0.482
	Initial Contact to the end of Mid Stance (0-31%)	0.049 ± 0.011	0.050 ± 0.011	0.049 ± 0.011	0.042 ± 0.008	0.056 ± 0.011	16.768	0.169	0.056	4.609	0.003	0.295	1	1	0.369	0.183	1	0.676	0.623	0.768	0.675	0.013	0.044	0.05	0.039	0.027	0.088
	Terminal Stance to the end of Pre-Swing (31-62%)	0.012 ± 0.002	0.013 ± 0.003	0.013 ± 0.002	0.011 ± 0.002	0.014 ± 0.002	10.385	0.332	0.327	2.036	0.106	0.156	NA										0.158	0.017	0.022	0.007	0.049
	Initial Swing (62-75%)	0.007 ± 0.001	0.007 ± 0.001	0.005 ± 0.001	0.006 ± 0.001	0.006 ± 0.001	29.552	0.043	<0.001	1.636 ∅	0.216	0.129	NA										0.086	0.023	0.032	0.1	0.272
	Mid Swing to the end of Terminal Swing (75-100%)	0.130 ± 0.006	0.127 ± 0.005	0.123 ± 0.005	0.118 ± 0.005	0.127 ± 0.006	17.104	0.163	0.05	5.020 ∅	0.009	0.313	0.756	0.492	0.049	1	0.845	0.021	1	0.361	0.886	0.052	0.707	0.329	0.433	0.994	0.565
Biceps femoris activation	Entire gait cycle (0-100%)	0.188 ± 0.019	0.181 ± 0.016	0.167 ± 0.015	0.161 ± 0.014	0.192 ± 0.016	26.378	0.061	0.002	4.124 ∅	0.03	0.273	0.996	0.83	0.456	1	0.748	0.04	0.812	0.946	0.209	0.016	0.09	0.115	0.285	0.498	0.236
	Initial Contact to the end of Mid Stance (0-31%)	0.044 ± 0.010	0.042 ± 0.009	0.038 ± 0.008	0.035 ± 0.008	0.048 ± 0.009	22.154	0.095	0.009	4.542 ∅	0.016	0.292	1	0.912	0.383	0.988	0.685	0.064	0.741	0.515	0.147	0.01	0.107	0.007	0.004	0.004	0.093
	Terminal Stance to the end of Pre-Swing (31-62%)	0.017 ± 0.003	0.018 ± 0.004	0.017 ± 0.003	0.016 ± 0.003	0.019 ± 0.003	15.338	0.196	0.086	1.092	0.372	0.09	NA										0.16	0.018	0.107	0.041	0.053
	Initial Swing (62-75%)	0.011 ± 0.003	0.009 ± 0.002	0.008 ± 0.002	0.008 ± 0.002	0.008 ± 0.002	40.667	0.013	<0.001	2.035 ∅	0.17	0.156	NA										0.004	0.031	0.003	0.111	0.131
	Mid Swing to the end of Terminal Swing (75-100%)	0.116 ± 0.008	0.112 ± 0.006	0.104 ± 0.009	0.101 ± 0.007	0.117 ± 0.007	28.711	0.047	<0.001	3.055 ∅	0.07	0.217	NA										0.147	0.054	0.298	0.815	0.908
Semitendinosus activation	Entire gait cycle (0-100%)	0.182 ± 0.015	0.181 ± 0.017	0.177 ± 0.016	0.163 ± 0.013	0.183 ± 0.016	3.465	0.692	0.944	3.998	0.007	0.267	1	0.998	0.076	1	0.999	0.162	1	0.384	0.987	0.081	0.748	0.542	0.696	0.81	0.924
	Initial Contact to the end of Mid Stance (0-31%)	0.047 ± 0.012	0.047 ± 0.014	0.048 ± 0.014	0.039 ± 0.010	0.053 ± 0.013	12.741	0.258	0.181	3.392	0.017	0.236	1	1	0.324	0.605	1	0.761	0.722	0.71	0.963	0.037	0.021	0.01	0.009	0.038	0.065
	Terminal Stance to the end of Pre-Swing (31-62%)	0.008 ± 0.001	0.009 ± 0.002	0.009 ± 0.002	0.008 ± 0.001	0.010 ± 0.001	10.226	0.338	0.34	1.591	0.193	0.126	NA										0.067	0.205	0.058	0.103	0.019
	Initial Swing (62-75%)	0.004 ± 0.001	0.005 ± 0.001	0.003 ± 0.001	0.004 ± 0.001	0.004 ± 0.001	20.115	0.118	0.019	2.310 ∅	0.116	0.174	NA										0.056	0.039	0.103	0.105	0.481
	Mid Swing to the end of Terminal Swing (75-100%)	0.122 ± 0.007	0.120 ± 0.006	0.117 ± 0.006	0.113 ± 0.006	0.116 ± 0.006	12.196	0.274	0.209	2.987	0.029	0.214	0.982	0.862	0.229	0.83	0.974	0.142	0.87	0.357	1	0.922	0.275	0.553	0.167	0.436	0.726
Quadriceps group activation	Entire gait cycle (0-100%)	0.229 ± 0.012	0.231 ± 0.015	0.231 ± 0.015	0.233 ± 0.016	0.243 ± 0.016	16.908	0.166	0.053	1.794	0.147	0.14	NA										0.491	0.124	0.469	0.887	0.305
	Initial Contact to the end of Mid Stance (0-31%)	0.126 ± 0.007	0.126 ± 0.008	0.124 ± 0.006	0.124 ± 0.006	0.123 ± 0.007	9.104	0.380	0.435	0.262	0.901	0.023	NA										0.297	0.044	0.097	0.522	0.885
	Terminal Stance to the end of Pre-Swing (31-62%)	0.033 ± 0.005	0.034 ± 0.005	0.035 ± 0.006	0.035 ± 0.006	0.039 ± 0.007	15.452	0.194	0.083	2.462	0.059	0.183	NA										0.071	0.091	0.292	0.715	0.171
	Initial Swing (62-75%)	0.010 ± 0.002	0.011 ± 0.002	0.011 ± 0.002	0.011 ± 0.002	0.012 ± 0.002	26.302	0.061	0.002	2.025 ∅	0.164	0.155	NA										0.044	0.05	0.08	0.074	0.322
	Mid Swing to the end of Terminal Swing (75-100%)	0.060 ± 0.005	0.059 ± 0.007	0.061 ± 0.005	0.062 ± 0.006	0.069 ± 0.006	10.636	0.323	0.309	8.226	<0.001	0.428	1	1	0.982	0.044	1	0.452	<0.001	0.973	0.003	0.03	0.018	0.071	0.053	0.096	0.235
Rectus femoris activation	Entire gait cycle (0-100%)	0.291 ± 0.017	0.286 ± 0.017	0.285 ± 0.016	0.296 ± 0.018	0.320 ± 0.026	18.224	0.144	0.035	2.184 ∅	0.133	0.166	NA										0.126	0.871	0.893	0.044	0.072
	Initial Contact to the end of Mid Stance (0-31%)	0.134 ± 0.005	0.129 ± 0.004	0.128 ± 0.003	0.128 ± 0.005	0.133 ± 0.008	13.506	0.238	0.147	0.899	0.473	0.076	NA										0.611	0.905	0.683	0.912	0.048
	Terminal Stance to the end of Pre-Swing (31-62%)	0.069 ± 0.009	0.072 ± 0.010	0.070 ± 0.010	0.077 ± 0.009	0.086 ± 0.011	12.333	0.270	0.202	2.576	0.051	0.19	NA										0.94	0.956	0.976	0.329	0.906
	Initial Swing (62-75%)	0.023 ± 0.003	0.022 ± 0.003	0.023 ± 0.003	0.025 ± 0.003	0.028 ± 0.004	23.803	0.080	0.005	2.223 ∅	0.141	0.168	NA										0.734	0.83	0.998	0.293	0.064
	Mid Swing to the end of Terminal Swing (75-100%)	0.065 ± 0.005	0.062 ± 0.005	0.065 ± 0.005	0.066 ± 0.005	0.073 ± 0.007	33.283	0.029	<0.001	3.207 ∅	0.076	0.226	NA										0.077	0.156	0.194	0.358	0.197
Vastus lateralis activation	Entire gait cycle (0-100%)	0.202 ± 0.011	0.198 ± 0.011	0.201 ± 0.012	0.200 ± 0.013	0.216 ± 0.016	13.820	0.230	0.134	2.515	0.055	0.186	NA										0.614	0.467	0.986	0.877	0.997
	Initial Contact to the end of Mid Stance (0-31%)	0.118 ± 0.007	0.116 ± 0.007	0.116 ± 0.006	0.114 ± 0.006	0.119 ± 0.007	16.158	0.180	0.067	0.436	0.782	0.038	NA										0.052	0.009	0.124	0.55	0.795
	Terminal Stance to the end of Pre-Swing (31-62%)	0.024 ± 0.004	0.023 ± 0.004	0.026 ± 0.005	0.024 ± 0.004	0.029 ± 0.007	44.324	0.009	<0.001	1.567 ∅	0.237	0.125	NA										0.011	0.036	0.053	0.342	0.002
	Initial Swing (62-75%)	0.008 ± 0.001	0.008 ± 0.001	0.008 ± 0.001	0.009 ± 0.002	0.009 ± 0.002	25.069	0.070	0.003	1.336 ∅	0.283	0.108	NA										0.07	0.008	0.008	0.031	0.004
	Mid Swing to the end of Terminal Swing (75-100%)	0.052 ± 0.004	0.050 ± 0.005	0.051 ± 0.004	0.053 ± 0.005	0.059 ± 0.005	9.625	0.360	0.389	6.109	<0.001	0.357	0.933	1	1	0.269	1	0.726	0.046	0.875	0.007	0.04	0.865	0.957	0.292	0.4	0.95
Vastus medialis activation	Entire gait cycle (0-100%)	0.227 ± 0.013	0.223 ± 0.014	0.222 ± 0.015	0.223 ± 0.015	0.224 ± 0.013	14.527	0.214	0.11	0.111	0.978	0.01	NA										0.812	0.209	0.823	0.876	0.853
	Initial Contact to the end of Mid Stance (0-31%)	0.125 ± 0.007	0.123 ± 0.007	0.119 ± 0.006	0.121 ± 0.006	0.118 ± 0.008	6.416	0.506	0.703	0.552	0.698	0.048	NA										0.28	0.813	0.301	0.022	0.656
	Terminal Stance to the end of Pre-Swing (31-62%)	0.028 ± 0.005	0.028 ± 0.006	0.030 ± 0.007	0.028 ± 0.006	0.030 ± 0.006	5.782	0.541	0.766	0.347	0.845	0.031	NA										0.03	0.028	0.009	0.017	0.087
	Initial Swing (62-75%)	0.008 ± 0.002	0.009 ± 0.002	0.008 ± 0.002	0.008 ± 0.002	0.007 ± 0.001	55.578	0.003	<0.001	0.872 ∅	0.387	0.073	NA										0.001	<0.001	<0.001	<0.001	0.411
	Mid Swing to the end of Terminal Swing (75-100%)	0.066 ± 0.009	0.064 ± 0.009	0.065 ± 0.008	0.066 ± 0.009	0.069 ± 0.007	15.877	0.185	0.073	1.002	0.417	0.083	NA										<0.001	0.002	0.001	0.002	0.013
Ankle	Minimum joint angle [Deg.]	-18.085 ± 1.240	-18.567 ± 1.349	-19.527 ± 1.480	-18.706 ± 1.598	-18.115 ± 1.589	21.313	0.104	0.012	1.694 ∅	0.202	0.133	NA										0.873	0.836	0.915	0.174	0.441
	Maximum joint angle [Deg.]	13.048 ± 0.862	13.545 ± 1.007	13.240 ± 0.958	13.457 ± 1.011	12.959 ± 0.982	12.522	0.265	0.192	1.255	0.302	0.102	NA										0.669	0.139	0.542	0.552	0.23
	Range of motion [Deg.]	31.133 ± 1.459	32.113 ± 1.620	32.766 ± 1.736	32.162 ± 1.917	31.074 ± 1.837	21.743	0.099	0.011	1.923 ∅	0.168	0.149	NA										0.169	0.207	0.439	0.87	0.967
	Minimum net joint moment [Nm Kg-1]	-1.466 ± 0.064	-1.485 ± 0.067	-1.499 ± 0.068	-1.487 ± 0.065	-1.489 ± 0.066	12.607	0.262	0.187	1.434	0.239	0.115	NA										0.088	0.275	0.04	0.104	0.058
	Maximum net joint moment [Nm Kg-1]	0.233 ± 0.022	0.232 ± 0.025	0.224 ± 0.024	0.221 ± 0.027	0.238 ± 0.025	16.840	0.167	0.055	0.509	0.729	0.044	NA										0.712	0.998	0.456	0.755	0.285
	Net monent range [Nm Kg-1]	1.698 ± 0.074	1.717 ± 0.076	1.723 ± 0.079	1.709 ± 0.079	1.727 ± 0.075	16.444	0.174	0.062	0.946	0.447	0.079	NA										0.289	0.216	0.1	0.251	0.042
	Minimum net joint power [W Kg-1]	-3.395 ± 0.237	-3.573 ± 0.264	-3.598 ± 0.241	-3.527 ± 0.242	-3.507 ± 0.257	5.214	0.575	0.818	1.998	0.111	0.154	NA										0.509	0.835	0.175	0.682	0.695
	Maximum net joint power[W Kg-1]	0.882 ± 0.110	0.956 ± 0.119	0.902 ± 0.111	0.857 ± 0.102	0.935 ± 0.117	13.460	0.239	0.149	3.209	0.021	0.226	0.706	0.997	1	0.919	0.626	0.068	0.995	0.726	0.889	0.038	0.262	0.753	0.519	0.554	0.526
	Net power range [Nm Kg-1]	4.277 ± 0.307	4.529 ± 0.336	4.501 ± 0.307	4.384 ± 0.295	4.442 ± 0.335	9.321	0.372	0.415	2.174	0.088	0.165	NA										0.807	0.741	0.497	0.151	0.719
Knee	Minimum joint angle [Deg.]	-2.046 ± 0.560	-2.236 ± 0.592	-1.989 ± 0.522	-2.185 ± 0.729	-2.425 ± 0.820	31.089	0.037	<0.001	0.649 ∅	0.497	0.056	NA										0.014	0.013	0.021	0.001	<0.001
	Maximum joint angle [Deg.]	66.439 ± 1.555	66.124 ± 1.429	66.304 ± 1.372	65.452 ± 1.594	64.612 ± 1.590	18.120	0.146	0.036	4.152 ∅	0.032	0.274	0.992	1	0.818	0.317	1	0.922	0.321	0.496	0.138	0.367	0.607	0.491	0.869	0.698	0.948
	Range of motion [Deg.]	68.484 ± 1.330	68.360 ± 1.214	68.293 ± 1.170	67.637 ± 1.292	67.037 ± 1.243	20.686	0.111	0.015	3.736 ∅	0.046	0.254	1	1	0.797	0.559	1	0.247	0.067	0.659	0.18	0.714	0.147	0.535	0.534	0.481	0.707
	Minimum net joint moment [Nm Kg-1]	-0.330 ± 0.033	-0.329 ± 0.032	-0.325 ± 0.029	-0.312 ± 0.024	-0.333 ± 0.033	9.432	0.367	0.406	0.661	0.623	0.057	NA										0.151	0.18	0.206	0.101	0.125
	Maximum net joint moment [Nm Kg-1]	0.693 ± 0.051	0.718 ± 0.056	0.708 ± 0.058	0.718 ± 0.064	0.682 ± 0.050	15.439	0.194	0.084	0.748	0.565	0.064	NA										0.654	0.821	0.642	0.463	0.641
	Net monent range [Nm Kg-1]	1.022 ± 0.054	1.046 ± 0.054	1.033 ± 0.061	1.030 ± 0.069	1.014 ± 0.053	8.244	0.417	0.516	0.337	0.851	0.03	NA										0.393	0.688	0.38	0.081	0.324
	Minimum net joint power [W Kg-1]	-1.228 ± 0.086	-1.280 ± 0.059	-1.228 ± 0.073	-1.297 ± 0.069	-1.332 ± 0.077	6.229	0.516	0.721	1.659	0.177	0.131	NA										0.229	0.865	0.451	0.484	0.25
	Maximum net joint power[W Kg-1]	0.743 ± 0.062	0.786 ± 0.063	0.756 ± 0.058	0.754 ± 0.061	0.694 ± 0.051	11.847	0.284	0.229	1.663	0.176	0.131	NA										0.879	0.626	0.623	0.75	0.994
	Net power range [Nm Kg-1]	1.971 ± 0.105	2.065 ± 0.088	1.984 ± 0.099	2.051 ± 0.105	2.026 ± 0.106	11.669	0.290	0.239	0.97	0.433	0.081	NA										0.568	0.206	0.757	0.474	0.976
Hip	Minimum joint angle [Deg.]	-32.896 ± 0.490	-33.201 ± 0.548	-33.465 ± 0.552	-33.601 ± 0.535	-33.365 ± 0.464	17.854	0.150	0.04	4.061 ∅	0.026	0.27	0.211	0.066	<0.001	0.48	0.531	0.09	0.999	1	1	0.968	0.423	0.422	0.703	0.719	0.802
	Maximum joint angle [Deg.]	11.579 ± 0.854	11.297 ± 0.942	11.568 ± 0.828	11.226 ± 0.901	10.953 ± 0.724	20.507	0.113	0.016	0.583 ∅	0.552	0.05	NA										0.922	0.996	0.157	0.801	0.453
	Range of motion [Deg.]	44.474 ± 0.688	44.498 ± 0.879	45.033 ± 0.683	44.827 ± 0.830	44.318 ± 0.655	22.478	0.092	0.008	0.837 ∅	0.44	0.071	NA										0.142	0.084	0.239	0.58	0.62
	Minimum net joint moment [Nm Kg-1]	-0.581 ± 0.042	-0.609 ± 0.039	-0.596 ± 0.033	-0.586 ± 0.034	-0.597 ± 0.048	9.114	0.380	0.434	0.509	0.729	0.044	NA										0.823	0.978	0.46	0.761	0.989
	Maximum net joint moment [Nm Kg-1]	0.685 ± 0.051	0.697 ± 0.050	0.686 ± 0.051	0.691 ± 0.050	0.684 ± 0.054	10.749	0.319	0.3	0.215	0.929	0.019	NA										0.205	0.106	0.88	0.409	0.517
	Net monent range [Nm Kg-1]	1.266 ± 0.047	1.306 ± 0.042	1.282 ± 0.043	1.277 ± 0.038	1.281 ± 0.054	17.388	0.158	0.046	0.495 ∅	0.669	0.043	NA										0.023	0.316	0.285	0.475	0.579
	Minimum net joint power [W Kg-1]	-0.431 ± 0.040	-0.446 ± 0.052	-0.443 ± 0.048	-0.454 ± 0.047	-0.428 ± 0.047	6.136	0.521	0.731	0.479	0.751	0.042	NA										0.779	0.954	0.501	0.727	0.435
	Maximum net joint power[W Kg-1]	0.704 ± 0.045	0.722 ± 0.047	0.687 ± 0.052	0.698 ± 0.050	0.733 ± 0.065	10.036	0.344	0.355	0.736	0.572	0.063	NA										0.409	0.298	0.274	0.051	0.34
	Net power range [Nm Kg-1]	1.135 ± 0.048	1.169 ± 0.043	1.130 ± 0.052	1.152 ± 0.044	1.161 ± 0.062	16.790	0.168	0.055	0.376	0.825	0.033	NA										0.115	0.251	0.926	0.049	0.795
Average negative knee muscle moment during swing [Nm·kg-1]		-0.016 ± 0.001	-0.016 ± 0.001	-0.015 ± 0.001	-0.014 ± 0.001	-0.013 ± 0.001	21.804	0.099	0.011	22.121 ∅	<0.001	0.668	0.999	0.012	0.003	0.006	<0.001	<0.001	<0.001	0.633	0.055	0.159	0.66	0.281	0.468	0.382	0.537
Stride length [m]		1.443 ± 0.029	1.438 ± 0.028	1.444 ± 0.028	1.431 ± 0.027	1.413 ± 0.025	29.069	0.046	<0.001	2.571 ∅	0.096	0.189	NA										0.595	0.767	0.744	0.731	0.65
Stride Period [sec]		1.150 ± 0.018	1.150 ± 0.019	1.156 ± 0.018	0.149 ± 0.018	1.137 ± 0.017	37.508	0.019	<0.001	1.610 ∅	0.227	0.128	NA										0.52	0.885	0.567	0.768	0.288
Contact time [sec]		0.713 ± 0.015	0.713 ± 0.015	0.717 ± 0.015	0.711 ± 0.015	0.704 ± 0.014	38.288	0.017	<0.001	1.694 ∅	0.211	0.133	NA										0.002	0.08	0.03	0.059	0.017
Peak Device Moment Timing (% of gait cycle)		NA		76.363 ± 1.371	89.567 ± 0.664	88.379 ± 0.636	13.330	0.264	0.001	72.020 ∅	<0.001	0.868	NA							<0.001	<0.001	0.076	NA		0.004	0.134	0.088
Elecrical power [W]		NA		0.231 ± 0.032	0.289 ± 0.029	0.298 ± 0.031	4.052	0.667	0.132	11.721	<0.001	0.516	NA							0.004	0.013	0.851	NA		0.892	0.938	0.631
Mechanical Power [W]		NA		1.145 ± 0.083	2.084 ± 0.212	2.961 ± 0.226	1.481	0.862	0.477	84.771	<0.001	0.885	NA							<0.001	<0.001	<0.001	NA		0.148	0.013	0.13
Device Efficiency [%]		NA		20.567 ± 2.872	15.052 ± 1.671	10.573 ± 1.197	13.473	0.260	0.001	18.811 ∅	<0.001	0.631	NA							0.027	0.002	<0.001	NA		0.597	0.8	0.857
Impulse [%]		NA		10.129 ± 0.955	14.898 ± 1.150	20.067 ± 1.476	0.569	0.945	0.752	125.95	<0.001	0.92	NA							<0.001	<0.001	<0.001	NA		0.286	0.718	0.858
Net metabolic rate [W·kg-1]		3.367 ± 0.169	3.413 ± 0.183	3.367 ± 0.192	3.262 ± 0.183	3.544 ± 0.159	11.208	0.304	0.269	14.032	<0.001	0.561	0.781	1	0.045	0.007	0.87	0.013	0.156	0.025	0.051	0.003	0.443	0.112	0.349	0.491	0.139
∅ indicates Greenhouse-Geisser correction
Regression
Variables								R2	F	p
Model: quadratic; Dependent variable: metabolic rate, Independent variable: assistance magnitude (impulse applied [%])								0.018	0.401	0.672
Model: linear; Dependent variable: Δ met. cost , Independent variable: Δ Hamstring activity								0.408	31.655	<0.001
Model: linear; Dependent variable: Δ met. cost , Independent variable: Δ Quadriceps activity								0.053	2.59	0.114
