# Supplementary material for: A transition point: Assistance magnitude is a critical parameter when providing assistance during walking with an energy-removing exoskeleton or biomechanical energy harvester
Source: PLoS One. 2023 Aug 10;18(8):e0289811. doi: 10.1371/journal.pone.0289811 (PMC10414649; doi:10.1371/journal.pone.0289811)
Supplement: S2 Data — Data file including de-identified biomechanical and physiological data. (ZIP) [file pone.0289811.s005.zip › S2 Data Experimental data.xlsx]

## Sheet: Net Metabolic Rate
Participant	Normal	Weighted	Low	Mod	High
1	3.582	3.613	3.622	3.554	3.653
2	3.142	2.976	3.099	3.012	3.424
3	3.225	3.27	3.301	3.094	3.569
4	3.447	3.515	3.509	3.513	3.439
5	4.641	4.789	4.779	4.457	4.809
6	4.17	4.342	4.355	4.239	4.294
7	2.854	2.887	2.843	2.778	3.219
8	3.668	3.792	3.579	3.62	3.823
9	3.202	3.087	3.102	3	3.199
10	2.549	2.689	2.401	2.325	2.894
11	2.922	2.949	2.842	2.714	3.011
12	2.996	3.047	2.974	2.843	3.192
Mean	3.367	3.413	3.367	3.262	3.544
SEM	0.169	0.183	0.192	0.183	0.159

## Sheet: Stride Length
Participant	Normal	Weighted	Low	Mod	High
1	1.49173	1.44917	1.42609	1.43171	1.41433
2	1.44031	1.43144	1.40491	1.38415	1.34917
3	1.48741	1.45486	1.49926	1.46818	1.46409
4	1.29077	1.29788	1.33233	1.32715	1.31975
5	1.32442	1.32379	1.31822	1.31094	1.30687
6	1.4138	1.3736	1.40832	1.39428	1.46487
7	1.52299	1.52913	1.51341	1.50286	1.50261
8	1.43933	1.42854	1.44356	1.4169	1.39197
9	1.45546	1.55127	1.53523	1.52967	1.42327
10	1.50949	1.49904	1.51417	1.50739	1.52165
11	1.30657	1.31721	1.30271	1.30721	1.26979
12	1.63134	1.60113	1.6267	1.59417	1.53261
Mean	1.4428	1.43809	1.44374	1.43122	1.41341
SEM	0.0285396	0.0279921	0.0283207	0.0265443	0.0253062

## Sheet: Stride Period
Participant	Normal	Weighted	Low	Mod	High
1	1.208	1.1845	1.1805	1.1685	1.153
2	1.1375	1.1215	1.115	1.099	1.072
3	1.1665	1.1605	1.188	1.1665	1.174
4	1.0485	1.0565	1.061	1.0625	1.077
5	1.142	1.136	1.144	1.132	1.1335
6	1.143	1.116	1.147	1.1395	1.197
7	1.1875	1.1875	1.1845	1.1725	1.172
8	1.1215	1.1185	1.1365	1.1315	1.092
9	1.2025	1.2635	1.2455	1.2555	1.167
10	1.167	1.175	1.1905	1.177	1.1795
11	1.034	1.0405	1.0415	1.048	1.0145
12	1.2475	1.241	1.24	1.237	1.2135
Mean	1.15046	1.15008	1.15617	1.14912	1.13708
SEM	0.017929	0.0191454	0.0180727	0.0178329	0.017381

## Sheet: Stance Period
Analyzed on SPSS; v. 25.0
	Participant	Normal	Weighted	EXO10	EXO15	EXO20
	1	0.7475	0.742	0.727	0.7335	0.7045
	2	0.697	0.693	0.6815	0.689	0.676
	3	0.7365	0.754	0.7415	0.728	0.74
	4	0.601	0.6055	0.6245	0.61	0.6185
	5	0.739	0.736	0.7425	0.743	0.738
	6	0.7275	0.702	0.738	0.747	0.741
	7	0.7685	0.7565	0.764	0.7515	0.7605
	8	0.7175	0.729	0.7065	0.716	0.706
	9	0.739	0.7915	0.7935	0.7645	0.7555
	10	0.7305	0.738	0.7385	0.736	0.7345
Completed:
Tests for normality and extreme values
Repeated-measures ANOVA

## Sheet: Contact time 
Participant	Normal	Weighted	Low	Mod	High
1	0.7385	0.728	0.721	0.72	0.711
2	0.703	0.6915	0.69	0.678	0.6595
3	0.7365	0.7315	0.7445	0.7265	0.7315
4	0.601	0.6055	0.612	0.61	0.6185
5	0.739	0.736	0.7405	0.733	0.732
6	0.7285	0.715	0.7265	0.72	0.765
7	0.749	0.742	0.741	0.728	0.7345
8	0.7175	0.715	0.727	0.725	0.7055
9	0.75	0.7885	0.7815	0.792	0.7305
10	0.7145	0.723	0.7325	0.722	0.723
11	0.6185	0.625	0.6265	0.6275	0.6055
12	0.755	0.7545	0.758	0.7505	0.731
Mean	0.712583	0.712958	0.71675	0.711042	0.703958
SEM	0.0146014	0.0148809	0.0145945	0.014532	0.0143093

## Sheet: HAMS
Hamstrings (Entire gait cycle: 0-100%)
Participant	Normal	Weighted	Low	Mod	High
1	0.188508	0.164966	0.185475	0.148387	0.200013
2	0.141421	0.140422	0.142333	0.139011	0.158092
3	0.252207	0.260209	0.253258	0.213172	0.249525
4	0.165648	0.161044	0.16949	0.164207	0.15455
5	0.245416	0.253012	0.264979	0.212125	0.247237
6	0.140229	0.140694	0.142966	0.136713	0.138493
7	0.176997	0.175208	0.176772	0.176259	0.203815
8	0.254988	0.267487	0.232108	0.24844	0.279855
9	0.277191	0.263289	0.236004	0.225361	0.250748
10	0.11567	0.121149	0.110383	0.108388	0.118165
11	0.213181	0.214878	0.203582	0.200652	0.240528
12	0.191749	0.194731	0.165446	0.157471	0.197906
Hamstrings (0-31%)
Participant	Normal	Weighted	Low	Mod	High
1	0.0398354	0.0304829	0.0355348	0.0306273	0.0555006
2	0.0173117	0.0113592	0.0128332	0.0149288	0.0139309
3	0.119722	0.126564	0.123447	0.0913412	0.116873
4	0.0166909	0.0146664	0.0167196	0.0187729	0.0147953
5	0.0880307	0.0986859	0.107152	0.0648166	0.0877432
6	0.0207437	0.023007	0.0227698	0.0207735	0.0284357
7	0.016856	0.0150026	0.0235579	0.0196103	0.0311431
8	0.0818755	0.0852171	0.0760759	0.0771878	0.0883133
9	0.0823613	0.0720199	0.0625251	0.0660179	0.0900946
10	0.0096197	0.0143334	0.0152903	0.0111898	0.013496
11	0.0731406	0.0717352	0.0721163	0.0727736	0.0989027
12	0.0248019	0.0317209	0.0222648	0.0208825	0.0356179
Hamstrings (31-62%)
Participant	Normal	Weighted	Low	Mod	High
1	0.0171814	0.0104788	0.0160394	0.00888142	0.0145965
2	0.00377612	0.0050505	0.00466004	0.00424623	0.00706695
3	0.0153471	0.0136837	0.0150243	0.00912263	0.0145119
4	0.00572854	0.00563555	0.00640519	0.00674645	0.00566864
5	0.0115436	0.0172478	0.0132274	0.0120476	0.00998449
6	0.00847537	0.00821926	0.00753636	0.00773697	0.00841421
7	0.00558305	0.00602736	0.00582621	0.00541016	0.00613806
8	0.0267543	0.032729	0.0241301	0.0277735	0.0338712
9	0.0212669	0.0293707	0.0317988	0.0231532	0.0216874
10	0.00487269	0.00498927	0.00563061	0.00587614	0.0152969
11	0.00812401	0.00974784	0.00825174	0.00909162	0.00923318
12	0.0111186	0.0152026	0.0112644	0.0117297	0.0199228
Hamstrings (62-75%)
Participant	Normal	Weighted	Low	Mod	High
1	0.0163652	0.0127948	0.0135885	0.00987045	0.011376
2	0.00509253	0.00562103	0.00446648	0.00568329	0.00691459
3	0.00225645	0.00242568	0.0020586	0.00178759	0.00173932
4	0.00397473	0.00357314	0.00224959	0.00282406	0.00227348
5	0.00312641	0.00320851	0.00322802	0.00303444	0.0034052
6	0.00816334	0.00723389	0.00698586	0.00685403	0.00712941
7	0.0059408	0.00632863	0.00527962	0.00454795	0.00452383
8	0.0111215	0.0127364	0.0100066	0.015292	0.0129533
9	0.0118279	0.0143367	0.00664844	0.00866945	0.00629765
10	0.00244052	0.00251203	0.00203535	0.00204376	0.00272383
11	0.00367071	0.00407963	0.0039106	0.00395481	0.00373041
12	0.00484111	0.00455745	0.00439107	0.00451943	0.00788905
Hamstrings (75-100%)
Participant	Normal	Weighted	Low	Mod	High
1	0.115126	0.11121	0.120313	0.0990076	0.11854
2	0.115241	0.118391	0.120373	0.114153	0.13018
3	0.114881	0.117535	0.112728	0.110921	0.116401
4	0.139254	0.137169	0.144116	0.135864	0.131812
5	0.142715	0.13387	0.141372	0.132226	0.146104
6	0.102847	0.102234	0.105674	0.101348	0.0945136
7	0.148617	0.147849	0.142108	0.14669	0.16201
8	0.135237	0.136804	0.121896	0.128186	0.144717
9	0.161735	0.147562	0.135032	0.127521	0.132668
10	0.098737	0.0993143	0.0874267	0.0892782	0.0866479
11	0.128246	0.129315	0.119304	0.114832	0.128662
12	0.150988	0.143251	0.127526	0.120339	0.134477

## Sheet: BF
Biceps Femoris (Entire gait cycle: 0-100%)
Participant	Normal	Weighted	Low	Mod	High
1	0.265833	0.220895	0.235631	0.195871	0.276597
2	0.122584	0.131717	0.14085	0.13572	0.169199
3	0.155313	0.154447	0.139328	0.131097	0.144413
4	0.125699	0.130711	0.13441	0.128937	0.133375
5	0.143176	0.162151	0.174527	0.157214	0.179965
6	0.139898	0.139917	0.136518	0.135828	0.137259
7	0.219898	0.155662	0.0744132	0.0968026	0.175161
8	0.273103	0.285653	0.236433	0.26376	0.298794
9	0.290205	0.239232	0.227308	0.200347	0.214948
10	0.110188	0.118283	0.115933	0.103098	0.128925
11	0.164851	0.175042	0.171916	0.168337	0.210854
12	0.239662	0.254434	0.218064	0.211523	0.229378
Biceps Femoris (0-31%)
Participant	Normal	Weighted	Low	Mod	High
1	0.0568299	0.0453505	0.044416	0.0417404	0.0780083
2	0.0138143	0.0142928	0.0177907	0.0120875	0.017679
3	0.0521908	0.04376	0.0337526	0.0264944	0.0355698
4	0.00770034	0.00826939	0.00871008	0.00864372	0.0101801
5	0.0237191	0.0378394	0.0353843	0.0272788	0.0377404
6	0.0206072	0.0212657	0.0199758	0.0176425	0.0247532
7	0.0595783	0.041341	0.0274395	0.0285452	0.0451227
8	0.124381	0.129403	0.113157	0.115373	0.127676
9	0.0832228	0.0616645	0.0561994	0.057917	0.0677375
10	0.0116436	0.0187266	0.0277521	0.0165015	0.0250335
11	0.0331736	0.0360538	0.0371575	0.0393959	0.0648212
12	0.036106	0.0435935	0.0352799	0.0315394	0.0369468
Biceps Femoris (31-62%)
Participant	Normal	Weighted	Low	Mod	High
1	0.0215622	0.0137369	0.0177384	0.0114807	0.0159338
2	0.00466158	0.0058568	0.00617364	0.00523971	0.00798102
3	0.0142928	0.0140511	0.0134732	0.0103387	0.0150094
4	0.00448339	0.00444673	0.00472497	0.00473995	0.00460965
5	0.00724317	0.0141841	0.0174224	0.0115594	0.0109997
6	0.0133205	0.0124158	0.0121482	0.0130322	0.0140051
7	0.0250514	0.0161011	0.0129746	0.0127151	0.0150629
8	0.03524	0.0424348	0.0304946	0.0355583	0.0470739
9	0.0354342	0.0393188	0.0425391	0.0314776	0.0268219
10	0.00650256	0.00725505	0.00806912	0.00864115	0.0189461
11	0.0131226	0.0148915	0.0150968	0.0161714	0.0155805
12	0.0244835	0.0339257	0.0259332	0.0261795	0.0315082
Biceps Femoris (62-75%)
Participant	Normal	Weighted	Low	Mod	High
1	0.0372043	0.0252481	0.02718	0.0192504	0.0216093
2	0.00763025	0.00745391	0.00649009	0.00778212	0.00837875
3	0.00314333	0.00351449	0.00336216	0.00302679	0.00297
4	0.00262723	0.00296083	0.0021681	0.00258153	0.00212678
5	0.00257549	0.00359739	0.00345432	0.00358446	0.00369815
6	0.00944647	0.00871954	0.00849363	0.00929994	0.00867719
7	0.00970159	0.0057032	0.00542829	0.00469711	0.00533487
8	0.0115522	0.0126216	0.0106224	0.0167549	0.0142936
9	0.0215088	0.0191975	0.00984762	0.0121253	0.00968518
10	0.00273008	0.00355672	0.00312552	0.00261124	0.00391641
11	0.00564222	0.00657078	0.00678016	0.00687404	0.00606527
12	0.0119793	0.0119911	0.0112624	0.0113645	0.0129747
Biceps Femoris (75-100%)
Participant	Normal	Weighted	Low	Mod	High
1	0.150237	0.13656	0.146297	0.123399	0.161046
2	0.0964781	0.104114	0.110395	0.110611	0.135161
3	0.0856858	0.0931218	0.0887398	0.0912367	0.0908637
4	0.110888	0.115034	0.118807	0.112972	0.116459
5	0.109639	0.10653	0.118266	0.114792	0.127527
6	0.096524	0.0975164	0.0959003	0.0958533	0.0898236
7	0.125567	0.0925164	0.0285708	0.0508453	0.109641
8	0.10193	0.101194	0.0821588	0.0960731	0.10975
9	0.150039	0.119051	0.118722	0.0988268	0.110703
10	0.089312	0.0887445	0.0769867	0.0753441	0.0810285
11	0.112913	0.117526	0.112882	0.105896	0.124387
12	0.167093	0.164923	0.145589	0.14244	0.147949

## Sheet: ST
Semitendinosus (Entire gait cycle: 0-100%)
Participant	Normal	Weighted	Low	Mod	High
1	0.147367	0.128991	0.152237	0.117675	0.15143
2	0.128606	0.119159	0.117833	0.115831	0.125814
3	0.26566	0.306179	0.302695	0.248848	0.295184
4	0.204786	0.19305	0.207239	0.202419	0.175004
5	0.222218	0.218085	0.226259	0.172987	0.203183
6	0.132841	0.133717	0.13788	0.12998	0.131798
7	0.165805	0.154377	0.17052	0.165957	0.18074
8	0.162053	0.180514	0.163616	0.168592	0.1889
9	0.257476	0.236233	0.205624	0.204316	0.231192
10	0.103688	0.108678	0.0945639	0.0987082	0.0986056
11	0.217114	0.21261	0.19859	0.196285	0.230915
12	0.173752	0.175092	0.148334	0.140122	0.185543
Semitendinosus (0-31%)
Participant	Normal	Weighted	Low	Mod	High
1	0.0308782	0.0214658	0.0297901	0.0237997	0.0414128
2	0.0163757	0.00809136	0.0088239	0.00748797	0.0100512
3	0.13388	0.162314	0.162047	0.119303	0.151872
4	0.0267175	0.0219919	0.0260475	0.0307895	0.0199835
5	0.0993669	0.0965493	0.107705	0.062271	0.0839534
6	0.0196747	0.0224406	0.0225957	0.0142638	0.028256
7	0.0117198	0.00798618	0.0196245	0.015185	0.0244624
8	0.031159	0.0338481	0.0317139	0.0317662	0.0391966
9	0.0777005	0.0663182	0.0563709	0.0602554	0.0878834
10	0.00729726	0.0104978	0.00692886	0.00714634	0.00572216
11	0.086969	0.0813939	0.0814242	0.0812787	0.105315
12	0.0209555	0.0281307	0.0184164	0.0176668	0.0344443
Semitendinosus (31-62%)
Participant	Normal	Weighted	Low	Mod	High
1	0.0147759	0.00838845	0.014739	0.00722665	0.0135543
2	0.0028843	0.0038528	0.00325771	0.0031005	0.00545676
3	0.0144343	0.013543	0.0157778	0.0086346	0.0143787
4	0.00698977	0.00697105	0.00836106	0.00913283	0.00683033
5	0.0100392	0.0134003	0.00725495	0.00856204	0.00646648
6	0.00618776	0.00625559	0.00550064	0.00544149	0.00595981
7	0.00335847	0.0034136	0.00375132	0.00336138	0.00370494
8	0.013292	0.0175003	0.0134037	0.0151207	0.0161903
9	0.0150446	0.0202991	0.0219635	0.0157626	0.0160491
10	0.00323474	0.00317975	0.00365339	0.00369806	0.0115676
11	0.00465243	0.0063716	0.00422156	0.00485889	0.00539762
12	0.00701797	0.010061	0.00724232	0.00773685	0.016492
Semitendinosus (62-75%)
Participant	Normal	Weighted	Low	Mod	High
1	0.00605185	0.0053857	0.00545367	0.00428041	0.00522172
2	0.00329712	0.00388262	0.00283793	0.00382772	0.00511121
3	0.0017758	0.00203668	0.0015195	0.00129392	0.00122319
4	0.00528646	0.0040854	0.00239279	0.00312214	0.00255196
5	0.00223675	0.00204767	0.00210212	0.00185862	0.00217034
6	0.00711154	0.00623607	0.00602875	0.00552907	0.00619544
7	0.00513159	0.00538987	0.00435162	0.00372035	0.00360578
8	0.00727531	0.00924906	0.00675638	0.0101151	0.00856154
9	0.00771864	0.00999837	0.0042105	0.00580527	0.00378085
10	0.00180656	0.0015718	0.00112173	0.0013833	0.00170239
11	0.00227288	0.00245259	0.00208982	0.00205998	0.00218887
12	0.00271137	0.00257134	0.00248809	0.00274479	0.0064959
Semitendinosus (75-100%)
Participant	Normal	Weighted	Low	Mod	High
1	0.0956607	0.0937513	0.102254	0.0823686	0.0912414
2	0.106049	0.103333	0.102914	0.101415	0.105195
3	0.11557	0.128285	0.12335	0.119616	0.12771
4	0.165793	0.160002	0.170437	0.159375	0.145638
5	0.110575	0.106088	0.109197	0.100295	0.110592
6	0.0998674	0.0987851	0.103755	0.104746	0.091387
7	0.145595	0.137587	0.142793	0.143691	0.148967
8	0.110327	0.119916	0.111742	0.11159	0.124951
9	0.157012	0.139618	0.123079	0.122493	0.123479
10	0.0913493	0.0934284	0.0828599	0.0864805	0.0796135
11	0.12322	0.122392	0.110855	0.108088	0.118014
12	0.143067	0.134329	0.120187	0.111973	0.128111

## Sheet: QUADS
Quadriceps (Entire gait cycle: 0-100%)
Participant	Normal	Weighted	Low	Mod	High
1	0.216101	0.199682	0.207449	0.23985	0.222956
2	0.168108	0.169647	0.184472	0.178494	0.183681
3	0.244978	0.270122	0.273374	0.250397	0.30155
4	0.272025	0.289536	0.287125	0.29436	0.312682
5	0.292892	0.307296	0.297026	0.29257	0.301381
6	0.257454	0.268899	0.245953	0.262158	0.287607
7	0.220162	0.203467	0.196314	0.194475	0.208058
8	0.174912	0.185165	0.190994	0.194246	0.194706
9	0.201785	0.168504	0.150254	0.139421	0.143339
10	0.295306	0.287317	0.308283	0.319131	0.292734
11	0.198428	0.222025	0.219779	0.229801	0.243151
12	0.205928	0.196888	0.207612	0.195892	0.223168
Quadriceps (0-31%)
Participant	Normal	Weighted	Low	Mod	High
1	0.127689	0.119605	0.118727	0.139438	0.124292
2	0.0950041	0.0975269	0.104969	0.0961873	0.0993899
3	0.151063	0.16655	0.155488	0.14338	0.154361
4	0.106926	0.101992	0.109746	0.108371	0.118554
5	0.179508	0.184562	0.167975	0.167048	0.17282
6	0.128371	0.13062	0.123876	0.130778	0.145004
7	0.1409	0.131659	0.126142	0.129963	0.127423
8	0.115095	0.115183	0.121083	0.115253	0.117724
9	0.12755	0.11932	0.100067	0.093974	0.0856964
10	0.123037	0.126217	0.131334	0.136918	0.105387
11	0.108531	0.119861	0.117167	0.126505	0.128983
12	0.106163	0.100081	0.111501	0.096576	0.101809
Quadriceps (31-62%)
Participant	Normal	Weighted	Low	Mod	High
1	0.0226495	0.0193765	0.0224843	0.0273476	0.0205547
2	0.0188339	0.018945	0.0215366	0.0217295	0.0228482
3	0.0344528	0.0314536	0.0406629	0.0335807	0.0521825
4	0.0433224	0.0521616	0.0538288	0.0513293	0.0522531
5	0.04981	0.0602147	0.0595546	0.0579767	0.0567219
6	0.0401388	0.0497314	0.0432786	0.0453406	0.04778
7	0.0182501	0.0155049	0.0130327	0.0103092	0.0157005
8	0.0129729	0.0224343	0.0139643	0.0233154	0.0187112
9	0.0207514	0.013798	0.0114154	0.0117049	0.0131359
10	0.0774694	0.0636835	0.0819246	0.0742404	0.0901799
11	0.0190598	0.0238318	0.0259577	0.0269728	0.0306206
12	0.0372181	0.0368449	0.0372321	0.0393392	0.0400912
Quadriceps (62-75%)
Participant	Normal	Weighted	Low	Mod	High
1	0.0103291	0.00873397	0.00985824	0.0122005	0.0143285
2	0.00740562	0.00675957	0.00819554	0.00780737	0.00759792
3	0.00917762	0.010741	0.0105983	0.0128252	0.0150424
4	0.0160703	0.0188464	0.0189585	0.0190701	0.0219166
5	0.0161246	0.0184561	0.0162988	0.0167163	0.0180621
6	0.011687	0.0133036	0.0111478	0.0112314	0.0126778
7	0.00410262	0.00385054	0.00400522	0.0038854	0.00498398
8	0.0047273	0.00599828	0.00492504	0.00522703	0.00594704
9	0.00682821	0.00493369	0.00450536	0.00451603	0.00698565
10	0.0255207	0.0277454	0.0257659	0.0286442	0.0196622
11	0.0051852	0.00653656	0.00640759	0.00634593	0.00640062
12	0.00808945	0.00801205	0.00873732	0.00843501	0.0119399
Quadriceps (75-100%)
Participant	Normal	Weighted	Low	Mod	High
1	0.0554337	0.0519669	0.0563801	0.0608643	0.0637799
2	0.0468647	0.0464153	0.049771	0.0527701	0.0538447
3	0.050285	0.0613774	0.0666253	0.0606105	0.0799641
4	0.105706	0.116536	0.104592	0.115589	0.119958
5	0.0474488	0.0440637	0.0531981	0.0508298	0.0537773
6	0.0772569	0.0752442	0.0676498	0.0748084	0.0821454
7	0.0569087	0.0524534	0.053134	0.0503175	0.0599506
8	0.0421172	0.0415488	0.0510216	0.0504504	0.0523231
9	0.0466554	0.0304529	0.0342671	0.0292258	0.0375208
10	0.0692786	0.0696714	0.0692581	0.0793281	0.0775049
11	0.0656516	0.0717949	0.0702473	0.069977	0.0771463
12	0.0544574	0.0519503	0.0501419	0.0515414	0.0693286

## Sheet: RF
Rectus femoris (Entire gait cycle: 0-100%)
Participant	Normal	Weighted	Low	Mod	High
1	0.259997	0.240572	0.260074	0.325627	0.272497
2	0.251062	0.265846	0.299144	0.301336	0.302142
3	0.358539	0.317047	0.327479	0.341864	0.551658
4	0.40648	0.381769	0.392773	0.374331	0.383821
5	0.327536	0.316775	0.307892	0.32741	0.323962
6	0.33455	0.361042	0.336609	0.339952	0.368636
7	0.215195	0.198419	0.199494	0.189232	0.204948
8	0.238667	0.325432	0.26775	0.305017	0.319272
9	0.255979	0.207784	0.194652	0.185356	0.208972
10	0.336169	0.295171	0.297744	0.329316	0.322312
11	0.257208	0.287833	0.287349	0.298748	0.316362
12	0.249823	0.23609	0.250386	0.230839	0.265465
Rectus femoris (0-31%)
Participant	Normal	Weighted	Low	Mod	High
1	0.13168	0.119047	0.124674	0.147064	0.126495
2	0.109935	0.116587	0.127738	0.122918	0.124159
3	0.166605	0.160036	0.150772	0.157021	0.203217
4	0.131564	0.114475	0.115333	0.110815	0.120337
5	0.149752	0.138719	0.13055	0.126779	0.131269
6	0.145955	0.143396	0.142078	0.145267	0.16454
7	0.138127	0.1272	0.126756	0.120523	0.131192
8	0.132947	0.145809	0.138219	0.13264	0.142361
9	0.131867	0.126832	0.112394	0.107115	0.0969378
10	0.138069	0.130572	0.12536	0.133978	0.113293
11	0.114273	0.123462	0.118554	0.130392	0.131372
12	0.117498	0.107208	0.118183	0.10353	0.109645
Rectus femoris (31-62%)
Participant	Normal	Weighted	Low	Mod	High
1	0.0482399	0.0465064	0.0509773	0.0728922	0.0543915
2	0.0673898	0.0735981	0.0829276	0.0873729	0.0888586
3	0.0775522	0.062459	0.0732289	0.0811966	0.153789
4	0.130032	0.131262	0.138257	0.120502	0.132244
5	0.0955883	0.0966291	0.0918069	0.120048	0.105677
6	0.0941498	0.11159	0.103136	0.0956796	0.0995013
7	0.0197287	0.0173446	0.0152162	0.0131603	0.0185187
8	0.0444037	0.10681	0.051691	0.0942524	0.0892855
9	0.0490039	0.029034	0.0267657	0.0276241	0.034208
10	0.0860992	0.0610092	0.0729935	0.0787565	0.0987545
11	0.0611022	0.0752549	0.0803653	0.079504	0.0879352
12	0.0556189	0.0567003	0.0575538	0.0557141	0.0664684
Rectus femoris (62-75%)
Participant	Normal	Weighted	Low	Mod	High
1	0.0196495	0.0184723	0.0235517	0.0345089	0.0253853
2	0.018317	0.018706	0.0251607	0.0221574	0.0207027
3	0.0371985	0.0267454	0.0287485	0.0349435	0.0647649
4	0.0314476	0.0280438	0.0342003	0.0350074	0.0271795
5	0.0404981	0.043312	0.0404601	0.0395959	0.0439197
6	0.0257527	0.0316443	0.0236711	0.026337	0.0290549
7	0.00562295	0.00544244	0.00545887	0.0048949	0.00513173
8	0.013579	0.0182107	0.0158596	0.0179149	0.0255201
9	0.0203101	0.0113085	0.0122266	0.0117362	0.0291677
10	0.0335334	0.0329339	0.0279474	0.0374375	0.0291891
11	0.0123628	0.0162338	0.0157766	0.015531	0.0160378
12	0.0156412	0.015799	0.0175816	0.0151437	0.0199029
Rectus femoris (75-100%)
Participant	Normal	Weighted	Low	Mod	High
1	0.0604271	0.0565459	0.0608705	0.0711626	0.0662251
2	0.05542	0.0569542	0.0633175	0.0688879	0.0684216
3	0.0771834	0.0678065	0.0747295	0.0687031	0.129888
4	0.113436	0.107988	0.104982	0.108007	0.10406
5	0.041698	0.0381143	0.0450748	0.0409867	0.0430961
6	0.068693	0.074412	0.0677246	0.0726684	0.0755401
7	0.0517159	0.0484321	0.0520635	0.0506541	0.0501051
8	0.0477364	0.054602	0.0619809	0.0602098	0.0621058
9	0.0547975	0.0406099	0.0432655	0.0388812	0.0486583
10	0.0784679	0.0706556	0.071443	0.0791442	0.081075
11	0.06947	0.0728824	0.0726538	0.0733204	0.0810165
12	0.0610653	0.0563828	0.0570677	0.0564508	0.0694479

[truncated: 18 more sheets: VL, VM, Impulse, Elec Power, Mech Power, Efficiency, Peak Applied Moment Time %, Average Muscle Knee Moment, Ankle Angles, Knee Angles, Hip Angles, Ankle Moment, Knee Moment , Hip Moment, Ankle Power, Knee Power, Hip Power, COH & TCOH]
